# Supplementary material for: Modelling the impact of changes in the extracellular environment on the cytosolic free NAD+/NADH ratio during cell culture
Source: PLoS One. 2018 Nov 29;13(11):e0207803. doi: 10.1371/journal.pone.0207803 (PMC6264472; doi:10.1371/journal.pone.0207803)
Supplement: S1 Data — Zip file containing EFA data. (ZIP) [file pone.0207803.s002.zip]

Archive with 18 entries (15 files):
- S1 Data/
- S1 Data/EFA Raw Data.xlsx
- __MACOSX/
- __MACOSX/S1 Data/
- __MACOSX/S1 Data/._EFA Raw Data.xlsx
- S1 Data/EFA_data.m
- __MACOSX/S1 Data/._EFA_data.m
- S1 Data/EFA_data.mat
- __MACOSX/S1 Data/._EFA_data.mat
- S1 Data/OCRnormdat.mat
- __MACOSX/S1 Data/._OCRnormdat.mat
- S1 Data/PPRexdat.mat
- __MACOSX/S1 Data/._PPRexdat.mat
- S1 Data/PPRnormrat.mat
- __MACOSX/S1 Data/._PPRnormrat.mat
- S1 Data/t.mat
- __MACOSX/S1 Data/._t.mat
- __MACOSX/._S1 Data
