# Supplementary material for: Modelling the impact of changes in the extracellular environment on the cytosolic free NAD+/NADH ratio during cell culture
Source: PLoS One. 2018 Nov 29;13(11):e0207803. doi: 10.1371/journal.pone.0207803 (PMC6264472; doi:10.1371/journal.pone.0207803)
Supplement: S1 Data — Zip file containing EFA data. (ZIP) [file pone.0207803.s002.zip › S1 Data/EFA Raw Data.xlsx]

## Sheet: Sheet1
	OCR Average Results												OCR STD
	Time (min)	0 mM	0.1 mM	1 mM	10 mM	12.5 mM	15 mM	2.5 mM	25 mM	5 mM	7.5 mM		Time (min)	0 mM	0.1 mM	1 mM	10 mM	12.5 mM	15 mM	2.5 mM	25 mM	5 mM	7.5 mM
	1.30309	25.9366	23.3223	25.0918	25.7507	24.3326	25.1066	25.5805	23.6856	22.5654	25.023		1.30309	0.498084	0.813079	0.430404	0.312363	0.321788	0.411236	0.338828	0.37224	0.672986	0.404753
	7.77074	24.4498	22.0638	23.6305	24.0666	22.9033	23.4763	24.2324	22.356	20.9629	23.38		7.77074	0.560866	0.785651	0.487264	0.370105	0.346414	0.43529	0.350788	0.367878	0.828258	0.387256
	14.2353	23.6264	21.3996	23.0145	23.1452	22.0167	22.63	23.3064	21.5485	20.1653	22.5415		14.2353	0.611819	0.789788	0.463391	0.388136	0.351545	0.463267	0.360103	0.373547	0.890269	0.372727
	20.7977	23.1088	20.4587	21.9484	21.2121	20.1842	20.673	21.8602	19.4041	18.6811	20.8782		20.7977	0.597842	0.739463	0.416808	0.331994	0.298149	0.424972	0.329391	0.316837	0.834695	0.281443
	27.2698	22.8571	20.2426	21.8061	21.0337	20.0553	20.5469	21.8233	19.0622	18.6777	20.5966		27.2698	0.611898	0.744833	0.422581	0.354599	0.31795	0.417757	0.361665	0.322899	0.845162	0.266176
	33.7382	22.563	19.9862	21.4589	20.69	19.7733	20.2362	21.4979	18.8041	18.4561	20.2196		33.7382	0.633695	0.744524	0.433786	0.379672	0.341819	0.443333	0.363509	0.345734	0.866799	0.256468
	40.2055	22.3289	19.748	21.1603	20.347	19.5018	19.896	21.168	18.5377	18.2247	19.8715		40.2055	0.647578	0.744138	0.45263	0.399527	0.353153	0.466464	0.39376	0.352281	0.879829	0.246672
	46.6713	22.2368	19.6225	20.9894	20.1817	19.3841	19.7352	20.8937	18.4087	18.0926	19.6636		46.6713	0.66171	0.745299	0.472738	0.416824	0.366141	0.477329	0.419979	0.360569	0.88968	0.246779
	53.1499	22.0408	19.3962	20.79	20.005	19.2131	19.538	20.8086	18.1519	17.843	19.4309		53.1499	0.677235	0.749745	0.473905	0.423321	0.377056	0.480629	0.434157	0.361908	0.888899	0.242174
	59.6184	21.9907	19.2738	20.6797	19.8631	19.1214	19.4669	20.6271	18.0771	17.6557	19.2654		59.6184	0.678116	0.755689	0.473694	0.432901	0.380557	0.487376	0.465542	0.360904	0.896479	0.234765
	66.1038	21.8498	19.166	20.5503	19.6832	18.9566	19.2911	20.4763	17.9507	17.5447	19.0022		66.1038	0.703527	0.753402	0.487772	0.46316	0.401942	0.506518	0.442953	0.38241	0.901475	0.237443
	72.5828	21.8209	19.109	20.5278	19.5023	18.8157	19.1011	20.3735	17.8932	17.3959	18.8385		72.5828	0.71707	0.762045	0.474671	0.479577	0.416205	0.510553	0.418031	0.382447	0.905083	0.225219
	79.08	21.7532	19.0609	20.4358	19.3716	18.7128	18.9916	20.2392	17.7841	17.3167	18.6653		79.08	0.720516	0.76589	0.486128	0.473591	0.419889	0.508834	0.460654	0.383032	0.911923	0.22597
	85.5595	21.7294	19.0325	20.3277	19.2095	18.6294	18.8602	20.0839	17.6545	17.1477	18.4863		85.5595	0.735459	0.779124	0.506678	0.487449	0.408002	0.52243	0.472311	0.386394	0.915241	0.23031
	92.057	21.7996	18.9922	20.3007	19.1052	18.5367	18.7616	20.1246	17.5599	17.045	18.3632		92.057	0.742799	0.787521	0.515649	0.494756	0.423918	0.531953	0.454041	0.395963	0.922641	0.224117
	98.5652	21.8172	19.0061	20.3266	19.021	18.4808	18.6911	19.9982	17.4636	17.0398	18.295		98.5652	0.756135	0.794665	0.516616	0.508189	0.426387	0.539829	0.479672	0.403842	0.927767	0.233377

## Sheet: Sheet2
	ECAR Results Average												ECAR Results Std Dev
	Time (min)	0 mM	0.1 mM	1 mM	10 mM	12.5 mM	15 mM	2.5 mM	25 mM	5 mM	7.5 mM		Time (min)	0 mM	0.1 mM	1 mM	10 mM	12.5 mM	15 mM	2.5 mM	25 mM	5 mM	7.5 mM
	1.30344	7.87862	7.06795	7.32603	7.32927	7.01208	7.12929	7.21807	6.27115	5.82489	7.33443		1.30344	0.563823	0.422056	0.556218	0.503791	0.620569	0.456457	0.494243	0.372481	1.16792	0.617493
	7.77009	7.02933	6.24807	6.96925	6.56358	6.45472	6.46529	6.70645	5.44904	7.40332	6.56507		7.77009	1.04572	0.807027	0.82312	0.967024	0.981062	0.757387	0.980439	0.707738	0.708088	0.602309
	14.221	6.91009	6.10185	6.83687	6.55776	6.51623	6.40763	6.59521	5.31565	7.78809	6.4176		14.221	1.2311	0.944139	1.03179	1.21091	1.20265	0.932838	1.11712	0.82958	1.00474	0.593192
	20.8077	6.65923	6.88866	8.03743	8.29636	8.34857	8.21067	8.3175	6.98264	10.1824	8.05226		20.8077	1.39782	1.10663	1.15478	1.35	1.52222	1.09669	1.27643	0.728692	1.05814	0.57777
	27.2795	7.24613	7.08085	8.22814	8.43703	8.5041	8.33068	8.40389	7.13181	10.3427	8.15982		27.2795	1.14651	0.829054	0.957933	1.01612	1.25906	0.822297	1.06934	0.534738	0.835898	0.586152
	33.7669	7.34733	7.0002	8.20218	8.66838	8.69142	8.56344	8.51042	7.31106	10.5257	8.3503		33.7669	1.2356	0.810726	0.984306	0.955246	1.20222	0.78511	1.07232	0.524779	0.799082	0.620108
	40.2489	7.10389	6.83958	8.0001	8.76115	8.77386	8.72492	8.38194	7.35005	10.4085	8.39127		40.2489	1.35087	0.892115	1.04657	0.952016	1.19199	0.76918	1.09713	0.523485	0.797772	0.622039
	46.7372	6.98568	6.80565	8.00255	8.83652	8.88477	8.90005	8.28008	7.39201	10.3153	8.4009		46.7372	1.45022	0.988666	1.1735	1.0323	1.24644	0.80737	1.13939	0.546974	0.84172	0.62329
	53.2243	6.85903	6.75657	8.01456	8.77852	8.8617	8.8874	8.19811	7.39625	10.1006	8.24788		53.2243	1.48505	1.01509	1.23677	1.07301	1.28568	0.804261	1.18393	0.542906	0.882458	0.596403
	59.7074	6.84037	6.79292	8.10276	8.769	8.89	8.94473	8.30374	7.50075	10.0389	8.13684		59.7074	1.54537	1.0701	1.30501	1.18254	1.37904	0.880991	1.31337	0.583866	0.972257	0.566047
	66.1818	6.83004	6.82822	8.13369	8.60652	8.76095	8.75024	8.356	7.48774	9.95725	7.92165		66.1818	1.58343	1.10338	1.33481	1.28291	1.46054	0.969886	1.42888	0.644312	1.02804	0.571973
	72.6439	6.83108	6.8868	8.20296	8.54466	8.71288	8.63821	8.4338	7.52462	10.0185	7.8834		72.6439	1.5977	1.12241	1.34551	1.33609	1.52306	1.02791	1.48979	0.68382	1.07691	0.559705
	79.1315	6.83254	6.88888	8.25403	8.49858	8.65768	8.57875	8.53502	7.41931	10.0324	7.85932		79.1315	1.60257	1.09905	1.35224	1.37353	1.57257	1.08989	1.5044	0.718982	1.09679	0.555054
	85.5991	6.84936	6.98915	8.34901	8.56677	8.70765	8.64126	8.6429	7.30812	10.1004	7.90911		85.5991	1.6276	1.13473	1.35334	1.44006	1.63141	1.19324	1.52992	0.792769	1.11935	0.515634
	92.0826	6.87113	7.0291	8.44689	8.69199	8.77918	8.7412	8.72388	7.31029	10.2178	8.0175		92.0826	1.63683	1.13649	1.35136	1.49663	1.67491	1.25414	1.51868	0.891731	1.14453	0.503091
	98.5966	6.87898	7.06924	8.51388	8.8297	8.89143	8.8691	8.81778	7.39466	10.3106	8.10837		98.5966	1.64622	1.14233	1.35244	1.53925	1.7478	1.30223	1.51594	0.96228	1.14756	0.503157
