# Supplementary material for: Modelling the impact of changes in the extracellular environment on the cytosolic free NAD+/NADH ratio during cell culture
Source: PLoS One. 2018 Nov 29;13(11):e0207803. doi: 10.1371/journal.pone.0207803 (PMC6264472; doi:10.1371/journal.pone.0207803)
Supplement: S1 Data — Zip file containing EFA data. (ZIP) [file pone.0207803.s002.zip › S1 Data/EFA_data.m]

%% Seahorse glucose metabolism data
clear all 
close all 
clc

% Load EFA data
load EFA_data.mat
% Plot setting

cc=parula(12);
set(0,'DefaultAxesColorOrder',cc)

set(0,'defaultaxesfontsize',12)
set(0,'defaulttextfontsize',12)
set(0,'defaultaxesfontname','Times New Roman')
set(0,'defaulttextfontname','Times New Roman')


%% PPRgly plot
   
f1 = figure(1);
subplot(2,1,1)
plot(t,P01,'LineWidth',1.75,'Marker','diamond','LineStyle','-.');
hold on 
plot(t,P1,'LineWidth',1.75','MarkerSize',8,'Marker','^','LineStyle',':');
plot(t,P2_5,'LineWidth',1.75,'LineStyle','--');
plot(t,P5,'LineWidth',1.75,'MarkerSize',8,'Marker','square','LineStyle','--');
plot(t,P7_5,'LineWidth',1.75,'Marker','*','LineStyle','-.');
plot(t,P10,'LineWidth',1.75,'MarkerSize',8,'Marker','diamond');
plot(t,P12_5,'LineWidth',1.75,'MarkerSize',8,'Marker','hexagram')
plot(t,P15,'LineWidth',1.75,'Marker','square','LineStyle','-.')
plot(t,P25,'LineWidth',1.75,'Marker','o')
legend('0.1 mM','1 mM','2.5 mM','5 mM','7.5 mM','10 mM','12.5 mM','15 mM',...
    '25 mM','Location','northeastoutside')
set(gca,'fontsize',28)
axis tight
ylabel('PPR_g_l_y Ratio')

%% OCR plot

subplot(2,1,2)
plot(t,O01,'LineWidth',1.75,'Marker','diamond','LineStyle','-.');
hold on 
plot(t,O1,'LineWidth',1.75','MarkerSize',8,'Marker','^','LineStyle',':');
plot(t,O2_5,'LineWidth',1.75,'LineStyle','--');
plot(t,O5,'LineWidth',1.75,'MarkerSize',8,'Marker','square','LineStyle','--');
plot(t,O7_5,'LineWidth',1.75,'Marker','*','LineStyle','-.');
plot(t,O10,'LineWidth',1.75,'MarkerSize',8,'Marker','diamond');
plot(t,O12_5,'LineWidth',1.75,'MarkerSize',8,'Marker','hexagram')
plot(t,O15,'LineWidth',1.75,'Marker','square','LineStyle','-.')
plot(t,O25,'LineWidth',1.75,'Marker','o')
legend('0.1 mM','1 mM','2.5 mM','5 mM','7.5 mM','10 mM','12.5 mM',...
    '15 mM','25 mM','Location','northeastoutside')
axis tight
set(gca,'fontsize',28)
xlabel('Time (min)')
ylabel('OCR Ratio')
