# Supplementary material for: Modelling the impact of changes in the extracellular environment on the cytosolic free NAD+/NADH ratio during cell culture
Source: PLoS One. 2018 Nov 29;13(11):e0207803. doi: 10.1371/journal.pone.0207803 (PMC6264472; doi:10.1371/journal.pone.0207803)
Supplement: S1 File — Zip file containing complete model code for simulation. (ZIP) [file pone.0207803.s003.zip]

Archive with 14 entries (11 files):
- S1 File/
- S1 File/dXdT_HGM.m
- __MACOSX/
- __MACOSX/S1 File/
- __MACOSX/S1 File/._dXdT_HGM.m
- S1 File/HGM.m
- __MACOSX/S1 File/._HGM.m
- S1 File/Plot_Fig9.m
- __MACOSX/S1 File/._Plot_Fig9.m
- S1 File/setup.mat
- __MACOSX/S1 File/._setup.mat
- S1 File/x0b.mat
- __MACOSX/S1 File/._x0b.mat
- __MACOSX/._S1 File
