# Supplementary material for: Modelling the impact of changes in the extracellular environment on the cytosolic free NAD+/NADH ratio during cell culture
Source: PLoS One. 2018 Nov 29;13(11):e0207803. doi: 10.1371/journal.pone.0207803 (PMC6264472; doi:10.1371/journal.pone.0207803)
Supplement: S2 File — Zip file containing html versions of model code. (ZIP) [file pone.0207803.s004.zip]

Archive with 10 entries (7 files):
- html/
- html/dXdT_HGM.html
- __MACOSX/
- __MACOSX/html/
- __MACOSX/html/._dXdT_HGM.html
- html/HGM.html
- __MACOSX/html/._HGM.html
- html/Plot_Fig9.html
- __MACOSX/html/._Plot_Fig9.html
- __MACOSX/._html
